# Supplementary material for: Can a chatbot enhance hazard awareness in the construction industry?
Source: Front Public Health. 2022 Nov 30;10:993700. doi: 10.3389/fpubh.2022.993700 (PMC9749401; doi:10.3389/fpubh.2022.993700)
Supplement: Supplementary file 1 [file Data_Sheet_1.xlsx]

## Sheet: eye tracking data
Experience	Chatbot	Complex	ID	Fixation count	Fixation duration	Time to first fixation	Fixations before	Observation duration	Observation count	Time to click	Time from first notice to click	Fixations count before click			Experience	Chatbot	Complex	ID	Fixation count	Fixation duration	Time to first fixation	Fixations before	Observation duration	Observation count	Time to click	Time from first notice to click	Fixations count before click	Fixation count	Fixation duration	Time to first fixation	Fixations before	Observation duration	Observation count	Time to click	Time from first notice to click	Fixations count before click			标准序	运行序	点类型	区组	Experience	chatbot	Complex	Fixation count	Fixation duration	Time to first fixation	Fixations before
1	2	1	276324782	18	6.963	0	0	9.335	2	4.284	4.284	8			1	1	1	276303237	17	6.138	0.216	0	7.741	3	5.74	5.524	8												1	1	1	1	1	1	1	16.6	6.0456	0.4678	1.2
1	2	1	276303406	23	7.095	0	0	9.575	2	1.413	1.413	4						276302962	15	7.392	0.319	1	9.56	1	4.16	3.841	6												2	2	1	1	1	1	2	13	5.6166	1.0722	2
1	1	1	276303237	17	6.138	0.216	0	7.741	3	5.74	5.524	8						276231322	14	4.158	1.804	5	5.009	4	3.581	1.777	5												3	3	1	1	1	2	1	19.8	7.2402	0.009	0
1	1	1	276302962	15	7.392	0.319	1	9.56	1	4.16	3.841	6						276229573	18	5.577	0	0	7.26	4	3.073	3.073	7												4	4	1	1	1	2	2	13	6.1908	0.8262	1.2
1	1	1	276231322	14	4.158	1.804	5	5.009	4	3.581	1.777	5						274734250	19	6.963	0	0	8.93	2	2.247	2.247	5	16.6	6.0456	0.4678	1.2	7.7	2.8	3.7602	3.2924	6.2			5	5	1	1	2	1	1	18.7143	6.699	0.304143	0.571429
1	2	1	276230805	17	7.821	0	0	9.814	1	2.344	2.344	5			1	1	2	276303237	12	5.544	1.796	3	7.059	3	9.589	7.793	12												6	6	1	1	2	1	2	9.42857	4.22871	2.40271	4.71429
1	2	1	276230543	20	6.534	0	0	9.227	2	1.751	1.751	5						276302962	15	7.557	0	0	9.769	1	2.683	2.683	5												7	7	1	1	2	2	1	18.2857	7.08557	0.154143	0.285714
1	1	1	276229573	18	5.577	0	0	7.26	4	3.073	3.073	7						276231322	15	5.841	0.168	1	6.839	5	2.303	2.135	4												8	8	1	1	2	2	2	11.5714	4.86514	1.99286	4
1	2	1	274734693	21	7.788	0.045	0	9.722	1	3.116	3.071	8						276229573	11	4.62	1.294	2	5.959	2	3.237	1.943	3												9	9	1	1	3	1	1	15.4286	5.69486	0.169143	0.428571
1	1	1	274734250	12	4.521	2.103	4	5.884	1	-	-	-						274734250	12	4.521	2.103	4	5.884	1	-	-	-	13	5.6166	1.0722	2	7.102	2.4	4.453	3.6385	6			10	10	1	1	3	1	2	12.8571	5.28943	0.595857	1.42857
2	1	1	275775247	22	7.425	0	0	9.755	1	3.901	3.901	10			1	2	1	276324782	18	6.963	0	0	9.335	2	4.284	4.284	8												11	11	1	1	3	2	1	16.8571	5.94471	0.454857	1.14286
2	2	1	275774848	18	8.151	0	0	9.773	1	1.657	1.657	4						276303406	23	7.095	0	0	9.575	2	1.413	1.413	4												12	12	1	1	3	2	2	9	3.88929	3.18371	5.57143
2	1	1	275774208	24	6.93	0.873	2	8.987	1	2.672	1.799	4						276230805	17	7.821	0	0	9.814	1	2.344	2.344	5
2	1	1	275774037	18	6.468	0.248	1	8.107	2	2.843	2.595	7						276230543	20	6.534	0	0	9.227	2	1.751	1.751	5
2	1	1	275773023	16	6.501	0.411	0	8.275	1	5.631	5.22	11						274734693	21	7.788	0.045	0	9.722	1	3.116	3.071	8	19.8	7.2402	0.009	0	9.5346	1.6	2.5816	2.5726	6
2	1	1	275772509	18	7.656	0.418	1	9.46	1	2.861	2.443	6			1	2	2	276324782	14	7.095	0	0	8.75	2	2.054	2.054	4
2	1	1	275771918	11	5.016	0.179	0	9.674	1	1.253	1.074	4						276303406	5	2.442	3.445	5	2.837	2	-	-	-
2	1	1	275771114	22	6.897	0	0	9.053	2	3.705	3.705	8						276230805	16	6.864	0	0	8.402	3	6.819	6.819	11
2	2	1	274954826	16	7.227	0.654	2	9.169	1	1.7	1.046	2						276230543	15	7.293	0	0	9.325	2	3.219	3.219	5
2	2	1	274531600	11	4.488	0	0	5.026	4	2.579	2.579	2						274734693	15	7.26	0.686	1	9.082	1	4.63	3.944	7	13	6.1908	0.8262	1.2	7.6792	2	4.1805	4.009	6.75
2	2	1	274371806	17	6.798	0.425	0	7.901	3	2.085	1.66	3			2	1	1	275775247	22	7.425	0	0	9.755	1	3.901	3.901	10
2	2	1	274371220	23	6.897	0	0	8.055	4	2.534	2.534	5						275774208	24	6.93	0.873	2	8.987	1	2.672	1.799	4
2	2	1	274364564	18	9.24	0	0	9.926	1	2.002	2.002	4						275774037	18	6.468	0.248	1	8.107	2	2.843	2.595	7
2	2	1	274361208	25	6.798	0	0	8.147	3	2.377	2.377	6						275773023	16	6.501	0.411	0	8.275	1	5.631	5.22	11
3	2	1	273433415	20	7.095	0.474	1	9.386	1	1.818	1.344	3						275772509	18	7.656	0.418	1	9.46	1	2.861	2.443	6
3	2	1	273431385	18	5.61	1.946	5	7.177	2	2.722	0.776	1						275771918	11	5.016	0.179	0	9.674	1	1.253	1.074	4
3	2	1	273431115	12	6.006	0	0	9.916	1	1.467	1.467	3						275771114	22	6.897	0	0	9.053	2	3.705	3.705	8	18.7143	6.699	0.304143	0.571429	9.04443	1.28571	3.26657	2.96243	7.14286
3	1	1	273428440	15	4.719	0.169	1	5.389	6	1.62	1.451	3			2	1	2	275775247	18	7.821	0.04	0	9.763	1	4.813	4.773	10
3	1	1	273427363	15	4.224	0	0	7.532	3	2.949	2.949	7						275774208	2	0.66	9.005	16	0.819	1	3.725	0	0
3	1	1	273427425	18	7.755	0	0	9.729	1	2.936	2.936	6						275774037	2	0.726	3.254	7	0.799	1	2.452	0	0
3	1	1	272594220	10	4.884	0.586	1	5.416	4	1.886	1.3	2						275773023	12	5.445	0.539	2	6.761	2	4.371	3.832	7
3	2	1	272593719	14	5.511	0	0	7.086	1	2.843	2.843	6						275772509	11	4.95	0.706	1	5.938	3	2.323	1.617	3
3	1	1	272593436	15	4.884	0	0	6.217	4	4.8	4.8	7						275771918	12	6.633	0.826	2	7.867	2	1.426	0.6	1
3	1	1	272592756	17	5.973	0	0	7.467	2	6.815	6.815	12						275771114	9	3.366	2.449	5	4.016	3	3.152	0.703	3	9.42857	4.22871	2.40271	4.71429	5.13757	1.85714	3.18029	1.64643	3.42857
3	2	1	272592091	16	6.897	0	0	9.147	2	2.257	2.257	5			2	2	1	275774848	18	8.151	0	0	9.773	1	1.657	1.657	4
3	2	1	271459570	13	3.531	0.29	1	4.26	3	-	-	-						274954826	16	7.227	0.654	2	9.169	1	1.7	1.046	2
3	2	1	271372741	23	6.435	0.045	0	7.869	3	2.754	2.709	9						274531600	11	4.488	0	0	5.026	4	2.579	2.579	2
3	1	1	270351399	18	7.425	0.429	1	9.425	1	-	-	-						274371806	17	6.798	0.425	0	7.901	3	2.085	1.66	3
1	2	2	276324782	14	7.095	0	0	8.75	2	2.054	2.054	4						274371220	23	6.897	0	0	8.055	4	2.534	2.534	5
1	2	2	276303406	5	2.442	3.445	5	2.837	2	-	-	-						274364564	18	9.24	0	0	9.926	1	2.002	2.002	4
1	1	2	276303237	12	5.544	1.796	3	7.059	3	9.589	7.793	12						274361208	25	6.798	0	0	8.147	3	2.377	2.377	6	18.2857	7.08557	0.154143	0.285714	8.28529	2.42857	2.13343	1.97929	3.71429
1	1	2	276302962	15	7.557	0	0	9.769	1	2.683	2.683	5			2	2	2	275774848	8	3.201	1.469	4	3.815	1	3.136	1.667	5
1	1	2	276231322	15	5.841	0.168	1	6.839	5	2.303	2.135	4						274954826	12	5.313	0.213	1	6.94	2	7.676	7.463	8
1	2	2	276230805	16	6.864	0	0	8.402	3	6.819	6.819	11						274531600	3	1.419	6.385	11	1.61	1	4.071	0	0
1	2	2	276230543	15	7.293	0	0	9.325	2	3.219	3.219	5						274371806	17	6.534	0.186	1	7.743	3	2.201	2.015	3
1	1	2	276229573	11	4.62	1.294	2	5.959	2	3.237	1.943	3						274371220	14	6.897	0.135	1	8.25	3	7.078	6.943	10
1	2	2	274734693	15	7.26	0.686	1	9.082	1	4.63	3.944	7						274364564	9	3.993	5.234	9	4.501	1	5.912	0.678	1
1	1	2	274734250	19	6.963	0	0	8.93	2	2.247	2.247	5						274361208	18	6.699	0.328	1	7.789	3	2.318	1.99	6	11.5714	4.86514	1.99286	4	5.80686	2	4.62743	2.96514	4.71429
2	1	2	275775247	18	7.821	0.04	0	9.763	1	4.813	4.773	10			3	1	1	273428440	15	4.719	0.169	1	5.389	6	1.62	1.451	3
2	2	2	275774848	8	3.201	1.469	4	3.815	1	3.136	1.667	5						273427363	15	4.224	0	0	7.532	3	2.949	2.949	7
2	1	2	275774208	2	0.66	9.005	16	0.819	1	3.725	0	0						273427425	18	7.755	0	0	9.729	1	2.936	2.936	6
2	1	2	275774037	2	0.726	3.254	7	0.799	1	2.452	0	0						272594220	10	4.884	0.586	1	5.416	4	1.886	1.3	2
2	1	2	275773023	12	5.445	0.539	2	6.761	2	4.371	3.832	7						272593436	15	4.884	0	0	6.217	4	4.8	4.8	7
2	1	2	275772509	11	4.95	0.706	1	5.938	3	2.323	1.617	3						272592756	17	5.973	0	0	7.467	2	6.815	6.815	12
2	1	2	275771918	12	6.633	0.826	2	7.867	2	1.426	0.6	1						270351399	18	7.425	0.429	1	9.425	1	-	-	-	15.4286	5.69486	0.169143	0.428571	7.31071	3	3.501	3.37517	6.16667
2	1	2	275771114	9	3.366	2.449	5	4.016	3	3.152	0.703	3			3	1	2	273428440	3	1.254	1.826	5	1.391	2	4.562	2.736	2
2	2	2	274954826	12	5.313	0.213	1	6.94	2	7.676	7.463	8						273427363	11	4.851	0.351	1	5.811	3	6.05	5.699	8
2	2	2	274531600	3	1.419	6.385	11	1.61	1	4.071	0	0						273427425	16	7.59	0	0	9.121	2	4.128	4.128	8
2	2	2	274371806	17	6.534	0.186	1	7.743	3	2.201	2.015	3						272594220	16	7.59	0	0	9.121	2	4.128	4.128	8
2	2	2	274371220	14	6.897	0.135	1	8.25	3	7.078	6.943	10						272593436	17	7.722	0	0	9.401	2	1.978	1.978	4
2	2	2	274364564	9	3.993	5.234	9	4.501	1	5.912	0.678	1						272592756	12	3.069	0.284	1	3.767	4	8.242	7.958	9
2	2	2	274361208	18	6.699	0.328	1	7.789	3	2.318	1.99	6						270351399	15	4.95	1.71	3	6.398	3	-	-	-	12.8571	5.28943	0.595857	1.42857	6.43	2.57143	4.848	4.43783	6.5
3	2	2	273433415	2	0.957	7.629	12	1.029	1	3.265	0	0			3	2	1	273433415	20	7.095	0.474	1	9.386	1	1.818	1.344	3
3	2	2	273431385	13	5.676	0.201	1	6.625	4	2.883	2.682	5						273431385	18	5.61	1.946	5	7.177	2	2.722	0.776	1
3	2	2	273431115	1	0.099	9.841	17	0.099	1	1.823	0	0						273431115	12	6.006	0	0	9.916	1	1.467	1.467	3
3	1	2	273428440	3	1.254	1.826	5	1.391	2	4.562	2.736	2						272593719	14	5.511	0	0	7.086	1	2.843	2.843	6
3	1	2	273427363	11	4.851	0.351	1	5.811	3	6.05	5.699	8						271459570	13	3.531	0.29	1	4.26	3	-	-	-
3	1	2	273427425	16	7.59	0	0	9.121	2	4.128	4.128	8						271372741	23	6.435	0.045	0	7.869	3	2.754	2.709	9
3	1	2	272594220	16	7.59	0	0	9.121	2	4.128	4.128	8						270351399	18	7.425	0.429	1	9.425	1	-	-	-	16.8571	5.94471	0.454857	1.14286	7.87414	1.71429	2.3208	1.8278	4.4
3	2	2	272593719	7	1.683	2.863	5	1.998	3	-	-	-			3	2	2	273433415	2	0.957	7.629	12	1.029	1	3.265	0	0
3	1	2	272593436	17	7.722	0	0	9.401	2	1.978	1.978	4						273431385	13	5.676	0.201	1	6.625	4	2.883	2.682	5
3	1	2	272592756	12	3.069	0.284	1	3.767	4	8.242	7.958	9						273431115	1	0.099	9.841	17	0.099	1	1.823	0	0
3	2	2	272592091	15	7.425	0.346	1	9.438	1	7.382	7.036	11						272593719	7	1.683	2.863	5	1.998	3	-	-	-
3	2	2	271459570	14	6.336	0.118	1	6.575	4									272592091	15	7.425	0.346	1	9.438	1	7.382	7.036	11
3	2	2	271372741	11	5.049	1.288	2	6.058	2	4.333	3.045	6						271459570	14	6.336	0.118	1	6.575	4	-	-	-
3	1	2	270351399	15	4.95	1.71	3	6.398	3	-	-	-						271372741	11	5.049	1.288	2	6.058	2	4.333	3.045	6	9	3.88929	3.18371	5.57143	4.546	2.28571	3.9372	2.5526	4.4
[truncated: 5 more columns]
